# Supplementary material for: Comparative Analysis of Two Soybean Cultivars Revealed Tolerance Mechanisms Underlying Soybean Adaptation to Flooding
Source: Curr Issues Mol Biol. 2024 Nov 4;46(11):12442–56. doi: 10.3390/cimb46110739 (PMC11592816; doi:10.3390/cimb46110739)
Supplement: Supplementary file 1 [file cimb-46-00739-s001.zip]

Archive with 1 entries (1 files):
- cimb-3248113-supplementary.pdf
